# Supplementary material for: Severe Bone Loss as Part of the Life History Strategy of Bowhead Whales
Source: PLoS One. 2016 Jun 22;11(6):e0156753. doi: 10.1371/journal.pone.0156753 (PMC4917217; doi:10.1371/journal.pone.0156753)
Supplement: S2 File — (XLSX) [file pone.0156753.s002.xlsx]

## Sheet: Sheet1
Whale Length (m)	longest baleen plate (cm)	ingutuk yes-no
0
9.9
0
0
0
0
7.2
10.4
8.2
0
9.8
8.1	97
11.4	57	Y
13.8
7.2	60	Y
6.7
9.8
10.7
8.2
12.2
12.2	305
8.1	85
8.7	118
7.6	66	Y
15.2
15.5
12.2
9.1
0
0
0
7.9
14	287
6.9	45
9.3	155	Y
8
8.5	127
16.2	265
7.8	70	Y
11.1	221
7.2	79	Y
12.8
11	94.5
6.1
8.5	90	Y
11.6	185
7.5
11	184
6.9
8.5	79	Y
11.6	193
16.5	236
16.2	290
16.2	316
16.5
17.4
16		Y
11.4	226
14.3	280
14.1	230
15.2	245
13.2	242
8	133
11.4
7.5	137
12.3	237
9.8
13.7
10.7
9.1	198
7.9
8.9	145
8.1	123
7.6	124
10.2	138
13.2	212
11.2	200
8.5
14.7	256
8.5
8.5
8.3	95	Y
0
9.1
10.7
9.1
0
0
0
0
0
0
0
11.1
8.8	159
10.8
10.7
8.4	93
8
10.7
8	113
8
10.7
9.7	177
9	153
8.5
9
9	133
10.6	173
9.5
9.2
7.6
8.4	112
11
7.9
8.9	168
14.8	274
10.4
16.8
9.1
18.9
8.5
8.5	128
8.4	131
8.4	95	Y
9.8	154
13.8	300
9.3	135
9.7	143
11.1	163
13.3	232
10.9	216
16.3	322
15.2	319
8.7	52	Y
10.3
8.3	48	Y
9.8	73.5
8.5	47	Y
9.1	90
12.7	260
10.7	195
10.3	190
10.7	185
10.7	170
14.6	296
10.8	160	N
10.8		N
8.5		N
10.4		N
10.4		N
8.5		N
10	171	N
8.7	92	Y
13.7		N
15.6	291	N
0	183	N
0	228.5	N
0	170	N
10.1	178	N
0		N
7.8	90.5	N
10.7	140	N
8	47	Y
8.4	60	N
8.7	57	N
15.5	297	N
9.4	166	N
12	186	N
9.8	127	N
10	150	N
17.4	362	N
14	337	N
16.2	340	N
16.8	361	N
14.2	344	N
16.2		N
17.7	351	N
16.5		N
7.9	48	N
8.8	112	N
8.3	109	N
16	309	N
0		N
13.4	218	N
17.7		N
16.5	280	N
8.5	53	Y
14.2		N
15.7	305	N
8.2	50	Y
14.7	245	N
8.5	48	Y
17.7		N
15.9		N
16.2	268	N
9.1		N
8.5		N
7.5		N
8.3	62	Y
13.7		N
8.1		N
10.1		N
9.8		N
16	300	N
14.4	262	N
7.6	52	N
0	267	N
9	175	N
12.4	240	N
9.5	152	N
0		Y
0		Y
0		N
0		N
0		N
0		N
16.2	355	N
15.1	320	N
8.2	118	N
8.7	52	Y
8.9	160	N
8.9	130	N
8.1	85	Y
12.3	230	N
10.7	201	N
0		N
11		N
14.6		N
14		N
13.9		N
15.2		N
7.6	136	N
17.1	356	N
10.4	198	N
0		N
15.9	269.24	N
17.7	345	N
15.1		N
9.3	162	N
8.9	192	N
11	190	N
16.8	405	N
15.7	300	N
15.7	330	N
0	88	Y
8	67	N
16.8		N
15.4		N
0		N
0		N
0		N
0		N
18		N
15.2	319	N
0		N
0		N
10.2		N
13.5	220	N
8.2		Y
11.4	203	N
8.9	103	Y
15.1	325	N
15.6	340	N
8.8	204	N
7.8	88	Y
9	126	N
8.9		N
8.3	74	Y
8.2	79	Y
7.5	130	N
14.6	280	N
15.6	301	N
15.3	274	N
7.7		Y
14.7		N
8.3	76	N
14.5		N
9.6	196	N
14.9	297	N
7.9	74	?
9.1	97	Y
13.4	221	N
16.1		N
8.9	103	Y
8.1	147	N
14.7	280	N
16.9	405	N
14.1	278	N
14	267	N
13.2	277	N
14.6	310	N
11.8	229	N
8.2	96.5	Y
14.6	272	N
15.1	300	N
0	213	N
14		N
14.6		N
19.5		N
16.1		N
17.3		N
8.4	71	Y
13.5	280	N
14	296	N
11.3	252	N
11.7	213	N
14.9	274	N
15.9	279	N
15.2		N
8.4	140	N
12.9	243	N
12.9	249	N
9.1		Y
10.4		N
11.9		N
15.2		N
9.7		N
12.2		N
14.9		N
10.5	217	N
9.3		N
10.7		N
7.9		Y
12.2		N
10.5		N
8.5		N
7.8		N
12.5		N
8.5		N
8.4		?
14.6		N
7.7	107	N
11.2	212	N
12	244	N
7		Y
8.6	122	N
8.8	141	N
8.2	78	Y
12.6	253	N
11	234	N
14.4	281	N
10.3	165	N
7.9	95	Y
9.5		Y
7.6		Y
15.8		N
8.5		N
11.1		N
9.8		N
7.7		N
7.9		Y
8.2		N
10.8		N
0		N
8.9		N
14		N
8.5		N
11.4		N
7.8		Y
8.5	78	Y
14.6	320	N
15		N
12		N
15	288	N
14.5		N
11.7	224	N
11	191	N
7.5	79	Y
8.8	140	N
10.5		N
15.6	327	N
8.5	140	N
9.6	170	N
9.8	170	N
14.6		N
16.2	360	N
13.7		N
14.6		N
14.2		N
15.7		N
15		N
6.9		N
0
15.3		N
12.7		N
12.8		N
14		N
8.5		?
8.2		N
8.4		Y
15.2		N
14.2		N
11		N
10.1		?
13.4
8.2		N
10.1		N
11.3		N
16.2		N
9.9	152	N
14.7		N
10		N
10.1	190	N
11	270	N
10.5	211	N
8.7	140	N
11	191	N
13.6		N
9.3	200	N
13.6	268	N
10.7		N
15.5		N
10.9	232	N
12.6		N
8	107	?
13.3	265	N
9.2		N
9.5	172	N
15		N
9		Y
8.4	110	Y
9.2		N
10.7		N
9.1		N
10.7		N
7.7		N
10.5		N
8.8		N
11.6		N
8.7		N
9.7		N
15.5		N
9.3		N
12.3		N
10.1		N
8.8		N
9.1		N
8		N
15.5		N
16.7		N
8.5	105	N
8.3		Y
8.7	151	N
8.3	123	N
10.9		N
8.4	76	Y
8	73	Y
11.5	210	N
10.2		N
8.7		N
7.6		Y
8.6	120	N
8.5		N
15.7		N
7.7	74	Y
10.6		N
9.2		N
8.5		Y
8.5		Y
0		Y
16.2		N
16.2		N
16.9
5.6		N
0
9.5		N
12.5
11		N
13.7		N
7.9		Y
13.4		N
8.7		Y
15.4		N
15.4		N
8.4	153	N
0	320	N
13.3	263	N
12.3		N
16.5		N
13.8	244	N
14.5	289	N
14.1		N
0	52	Y
7.6	84	Y
13.1		N
10.5	198	N
9.6	171	N
8.6	102	Y
11.7	238	N
10.2	201	N
0	305	N
0		N
17.4	384	N
12.9		N
15.8		N
14.5		N
16.8		N
0
0
13.4		N
11.2		N
10.1		N
9.5		N
12.7		N
11.3		N
10.7		N
12.3		N
8.2		N
9.9		N
16.5		N
8.1		N
8.6		N
15.9		N
17		N
17.8		N
14.3		N
14.6		N
8.5	126	N
13.4	292	N
14.2		N
11.4		N
13.3		N
8.3	72	Y
8.1	70	Y
11	212	N
13.3	269	N
10.1	202	Y
12.9	249	N
7.7	67	Y
12.8	234	N
13.4	265	N
11.6	199	N
7.6		Y
10.9	243	N
7.6	70	Y
14.4	300	N
14.9		N
12.7	235	N
12.7	245	?
12.7	284	N
12.1	240	N
16.2		N
16.1		N
14.6		N
7.7		N
8.8		N
10.7		N
14.9		N
0
0
13.7		N
17.9		N
8.2		N
16.6		N
17.4		N
10		Y
16.7	320	N
13.6	312	N
15.3	317	N
9.4	173	N
8.6	146	N
8.9	94	Y
8.3	99	Y
10.5	172	N
10.8	180	N
9.3	149	N
14.8		N
8.6	144	N
9.2	179	N
9.7	160	N
10.3		N
8.6		N
11.7	220	N
13.5		N
9.5	174	N
8.4	112	N
8.5	120	N
16.5		N
8		Y
8.8	110	N
11.9		N
10.1	185	N
8.3		Y
13.2	239	N
13.6	260	N
8.8		Y
15.2		N
17.1		N
8.8		N
8.8		Y
13.2		N
13.6		Y
8.7	150	N
13.2	260	N
8.3	135	Y
14.6	305	N
10.4		N
14.2		Y
11.4		N
0		N
16		N
14.1		N
16.1		N
9.2	79	Y
13	248	N
10.7	169	N
11.3	208	N
9.3	148
8.2	75	Y
8.5	147	N
9.2	120	N
8.6	91	Y
11.5		N
9.7		N
8.5	75	Y
11.8		N
15.2		N
8	133	N
11.7		N
10.3	175	N
9.7		N
8.5	75	Y
13.1		N
15.1	297	N
10.9	210	N
5.3	23
13.6	268	N
0		N
0		N
16.6		N
8.3		N
19.2		N
10.4	198	N
8.9		N
9.2	179	N
13.5		N
8.9		N
9.9		N
10.7		N
16.8		N
17.8		N
0		N
8.7		N
14.1		N
8.4		Y
10.4	187	N
9.4	174	N
0		N
9.2	174	N
14.1	303	N
14.2		N
14.6		N
14.8		N
0		N
13	342	N
8.1	96	Y
8.2	95	N
9	130	N
10.5	174	N
9.7	175	N
10.9	192	N
8.8		Y
7.8	105	N
7.9		Y
0		N
12.6	236	N
15.4		N
11	217	N
9.3	193	N
8.6
14.6		N
8.7		Y
8.5		N
7.7		Y
12.9	251	N
8.3	135	N
12.2		N
15.2		N
15.2		N
15		N
16.3		N
15.2		N
7.1		N
9.3		N
14		N
14.5		N
17.9		N
9.4	116	Y
9.4	166
13.8		N
10.8	193
9.4	189	N
9.9	191	N
8.9		N
10
9.5
8.9
14.5	273	N
14.6		N
15.4		N
17.5	331	N
12.7	232	N
8.6		Y
8.9		N
7.9	70
8.4		N
0
14.3
9.2	150	N
12.1	214	N
8.8	112	N
0
0
0
0
13.7		N
14.6
12.4
9.2
15.2
9
9.8
10.7	190
8.1	111
8.4		N
9.1		N
8.2
0	120	N
10.6		N
0	100
13.9	255	N
14.2		N
11.9	232	N
9.2	138	N
0
8.9	145	N
8.2		Y
8		Y
8.3	91	Y
8.9	149	N
12.2	210	N
0	312	N
0	155	Y
9.2		N
8.1		Y
12.5		N
11.3
10.4		N
0	76	Y
0
0
0
0
0
0
13.2	237	N
9.6	173	N
10	190	N
10.2	193	N
12.4
0
0
0
0
0
8.5
8.2
12.9
9.6
13.6
17.1
11.7		N
9.5	179
8.1	89	Y
7.9
9.6	150
8.5	95	Y
8.8	154	N
8.3	91
9.3	189
7.3	94
9.4	168
16.7	352	N
12.3	243
10	193	N
8.1	95	Y
0	408.9	N
8.6	116	N
8.5	115	?
9	145	N
8	135
6.8	74
7.5	105
0
16.2
12	210	N
9	138	N
14	292	Y
8.6
0
8.8
0
0
0
0
0
0
0
9.1	168	N
16.5
8.7	140
11.2		N
11.9	225
11.1	210
12.5	218	N
10.1	199	N
13.8	305	N
9	120	N
13.4	274	N
7.7	104	N
13.9		N
12.8	235	N
14.9		N
16.4	344	N
10.8		N
8.8		Y
8.5
9
9.2		N
13.2	248
12	204	N
7.6		N
8		N
8.5
0
11.9		N
15.2		N
16.2		N
9.1		N
8.3
12.4
0
0
12.3	230
7.9	153	N
12.3	230
14.2	312	N
8.3	152	N
8.2	86	Y
7.6	82	Y
11.2
8.3	89	Y
10.2	233
8.5
10.8	223	N
8.2
10.8		N
9.1	77	Y
14.2	262	N
16.8
16.8
11.9	245	N
13.6	289	N
14.9	280	N
12.6		N
8.7		Y
8.8		Y
8.1		Y
7.8
7.9
15.8	290
6.7	38
8.4	140	N
13.9		N
10.1		N
9.8		N
8.9	338	N
8.5		Y
18
16.8	338	N
7.4	104	N
8.9	95	N
12.1
14.2	220	N
14.3	223	N
8.3	64	Y
8.4	78	Y
15.7	243
8.3	122	N
9.2	179	N
11.1	202	N
8	78	Y
8.6	89	Y
8.8	170	N
7.4		N
8.7	167	N
9.5	167
13.2	258
12.2	205	N
8.6	168
8	86	Y
9.4	194	N
8.4	95	Y
7.3	67	N
7.5	72	Y
8.4	75	Y
8.3	75	Y
8.2	74	Y
8.4		Y
10.1		Y
7.6		Y
13.4
7.9		Y
8.2		N
7.8		Y
15.2
17.4		N
16.5		Y
15.4		?
9.5	162	N
8.6	118	N
8.7	83	Y
13.6
8.8		Y
0
14
14.1		N
16.5	326	N
17.1	351	N
18	326	N
6.7		Y
8.5		Y
15.7		?
12.5
13.1		N
9.2	182	N
6.3	32
9.3		N
8.8		N
8.9	181
8.5	96	Y
10.1	185	N
9.4	197
10.5	194	N
14.4	279	N
9.5	167
9.1		Y
9.6	201
12.8	250	N
12
8.4	106	Y
8.6	125	N
8.8	170	N
13.3	287
8.9	180
10.3	186
7.8	95	Y
13.2	230	Y
10.1	180
13.7	259
13
8.8
9.5
10.4
12.5
19.2
9.8	186	N
16.1	323	N
15	305
14.8	301
16.6
8.1	126	N
10.1	196	N
14.4	283	N
11.1	221	N
6.1	29	N
8.6	137
8.6	69	y
8.9	167
12	212	N
10.5	223	N
8.5	136	N
11	200	N
11.1	206
14.9
14.3	301
8.8
16.3		N
15.3	305
15.2	302
0
12.8		Y
15.8		Y
8.3	125	N
8.1	138	Y
9	86	Y
10.5
11.4
14.9
10
8.3
10.7
15.2
8.3		y
16.5	294
15.8
16	256
8.7	78	Y
12.4	245	N
8.9	170	N
9.3
10.6	191	N
13.6	277	N
12.7
8.1	90	Y
9	145	N
8.3	132	N
8.2	91	Y
8.8	77	Y
8.7	168	N
8.3	137	N
9.2	70	Y
8.7	75
9.2	161	N
8.6	74	Y
9.2	182	N
8.4	77	Y
8.4	81	Y
0	92
14.3		N
14.3		N
13.7
16
7.2	42	N
12.8	244	N
9.8	153	N
9.9		N
9		Y
8.8		Y
10.7		N
7.6	70	Y
13.7	259	N
17.7		N
16.5	282	N
16.2
16.2
8.4	79	Y
8.9	147
7.2	72
8.7	113
8	135
10.2	199	N
8.7	142
7.8	122
9.9	178
8.4	155	N
10.6	210
14.8		n
14.6		N
0
9.8	185	N
9.9	208
11.3	200
10.3	225	Y
8.7	188	N
12.8	225	N
15.2		N
15.3	301
13.2	264
6.6	38
14.9
6.2		y
15.1
13.5	216
14.9
13.3	259
16.4		N
10.9	197	N
10.7	195	N
7.5	86	Y
9.8	170	N
13.1	236	N
8.3	68
12.5	267
7.9	101
11	196
9.1	164
11.1	217
8.3	111	N
7.8	85	Y
11.5	232
7.3	114
8	66	Y
8.7	104
8.7		Y
8.4	77
8.4		N
7.3		Y
8.7	106	Y
8.7	91	Y
11.8	210
7.8	150	y
14
14	285
8.4
0
14.9		n
8.3	83	y
8.8	110
10.9	209	N
15.5		N
13.7
7.9
14		y
15	297	N
8.4	112
15.5	301
13.3	276
9		y
15.3		n
7.5		n
8.8	143	N
8.6	119	Y
8.5	137
10.2	222	N
8.2		N
11.7	243
14.6	300	N
13.9	289	n
14.5
10.2
8.6	143	N
17.5		N
7.8	79	Y
16		N
16.9		N
15.4		N
8.4	131
12.5	235	N
0
8.5
14.9
13.9	295
6.6	31	N
8.9	160
15.9
15.2
15
0
14.5	266
10.1	195	N
9.7		N
11.9	223
8.4	124
9.3	177	N
7.7
8.4	85	Y
10.3	197	N
10.8	217	N
9.4	155	N
9.4
10.1		N
8.9		N
13.3	263	N
9.2	146
8.5	86	Y
10.1	197.3	N
9.9	176	N
8.8	133	N
7.9	70.5	Y
8.2	155
9		N
8.3	123	N
8.8	105	Y
12.6		N
8.4		Y
8.7		Y
0		N
16.3		N
9.6		Y
8.2		Y
16.1		N
9		N
9.2		Y
0	252
10.9	175
0
13.2		N
12.2		N
8		Y
11.2		N
16.5
12.1	229	N
13.6	223
8.1	79	Y
8.2	95	Y
8.2		Y
0		N
0	350	N
15.5	325	N
10.4
10.3
13.3		N
8.9		Y
14.4		N
16.5	342	N
11.4	216	N
11.3	209	N
8.6	116	N
7	39	N
9.2	166
9.7	152	N
10.7	205	N
9.2	143	N
11.4	211	N
8		Y
13.5	268	N
8.6	94	Y
8.5	113	N
8.2	81	Y
7.9	77	Y
11.7	220	N
9.9	195	N
9.4	144	N
8.6	140	N
6.8	33.5	N
9.2	165	N
0		N
11.4		N
7.9		Y
8.5		Y
8.9		N
9.2		N
9
11.6		N
9	123
8.5	137
8.4	140
8.3
14.8		Y
0		N
8.3		Y
15.5		N
12.8	209	N
0		N
0	138
17.4
9.6		N
13.8		N
12.2		N
11.9	233	N
10.7	212	N
13.6	273	N
7.1	45
9.8	195
10.2	207	N
10.2	201	N
10.1	201	N
12.6	285	N
8.9	123	Y
12.1	243	N
13.2		N
9	124	N
8.1	76	Y
17.2	350	N
13.9	322	N
8.4	133	N
9.6	208	N
9.6	178
9	157
8.8	150
0
0
0
0
0
0
0
9.1
10.7
7.8
9.1
8.4
15.5
18.3
10.7
12.2
6.1
8.4
9.1
9.1
10.7
9.1
0
8.4
14.2
0
13.7
0
10.7
7.6
8.2	155
10.7	175
9.8	140
8.2	69
7.6	127
15.3
4.6	18
9.9
6.1
6.7	156
9.1	160
9.1	154
8.2
9.1	183
8.5		Y
8.8
6.7	69
0
0
0
0
0
0
0
0
0
7.9
9.1
12.2
7.9
13
13.7
